# Supplementary material for: Development of Composite, Reinforced, Highly Drug-Loaded Pharmaceutical Printlets Manufactured by Selective Laser Sintering—In Search of Relevant Excipients for Pharmaceutical 3D Printing
Source: Materials (Basel). 2022 Mar 14;15(6):2142. doi: 10.3390/ma15062142 (PMC8950795; doi:10.3390/ma15062142)
Supplement: Supplementary file 1 [file materials-15-02142-s001.zip]

Archive with 1 entries (1 files):
- materials-1603134-supplementary.pdf
